# Supplementary material for: Ensuring Safe Newborn Delivery Through Standards: A Scoping Review of Technologies Aligned with Healthcare Accreditation and Regulatory Frameworks
Source: Healthcare (Basel). 2026 Feb 2;14(3):377. doi: 10.3390/healthcare14030377 (PMC12897065; doi:10.3390/healthcare14030377)
Supplement: Supplementary file 1 [file healthcare-14-00377-s001.zip]

Archive with 3 entries (3 files):
- Supplementary file 1- check-list.pdf
- Supplementary file 3 - Critical appraisal.pdf
- Supplementary_file_2-Search_Strategy.pdf
